# Supplementary material for: Predicting Structural Properties of Pure Silica Zeolites Using Deep Neural Network Potentials
Source: J Phys Chem C Nanomater Interfaces. 2023 Jan 13;127(3):1455–63. doi: 10.1021/acs.jpcc.2c08429 (PMC9885523; doi:10.1021/acs.jpcc.2c08429)
Supplement: Supplementary file 2 — jp2c08429_si_002.zip [file jp2c08429_si_002.zip]

Archive with 12 entries (12 files):
- cha.dat
- __MACOSX/._cha.dat
- INCAR
- __MACOSX/._INCAR
- nvt.lammps
- __MACOSX/._nvt.lammps
- SiZEO22-parameters.json
- __MACOSX/._SiZEO22-parameters.json
- SiZEO22-results.xlsx
- __MACOSX/._SiZEO22-results.xlsx
- SiZEO22.pb
- __MACOSX/._SiZEO22.pb
