# Supplementary material for: Predicting Structural Properties of Pure Silica Zeolites Using Deep Neural Network Potentials
Source: J Phys Chem C Nanomater Interfaces. 2023 Jan 13;127(3):1455–63. doi: 10.1021/acs.jpcc.2c08429 (PMC9885523; doi:10.1021/acs.jpcc.2c08429)
Supplement: Supplementary file 2 — jp2c08429_si_002.zip [file jp2c08429_si_002.zip › cha.dat]

LAMMPS data file

  108 atoms
  0 bonds
  0 angles
  0 dihedrals
  0 impropers

  2 atom types
  0 bond types
  0 angle types
  0 dihedral types
  0 improper types

  0 13.737653234562584 xlo xhi
  0 11.89715741572745 ylo yhi
  0 14.778266694076251 zlo zhi
  -6.868827036576097 0.0 0.0 xy xz yz

Masses

1 15.999 # O
2 28.085 # Si

Atoms # full

 1 0 1 0.0 11.72503077868615 1.1619879208170945 1.8481135317289024
 2 0 1 0.0 4.856204021640262 5.127707059393431 6.774202429754385
 3 0 1 0.0 -2.0126227354061936 9.093426197968787 11.700291327779787
 4 0 1 0.0 6.868826866978228 9.573181206149718 1.8481135992043334
 5 0 1 0.0 6.868827146507805 1.6417429289979033 6.774202497229969
 6 0 1 0.0 3.8946169121228794e-07 5.607462067573818 11.700291395255405
 7 0 1 0.0 2.0126219572271844 1.161988626435205 1.848113485112968
 8 0 1 0.0 8.88144843474351 5.127707765010985 6.774202383138443
 9 0 1 0.0 2.0126216776973997 9.093426903586433 11.700291281163679
 10 0 1 0.0 -4.856199474493251 10.735165889135686 12.930311315759965
 11 0 1 0.0 8.881454039599255 2.8037276119841827 3.078133519709151
 12 0 1 0.0 2.012627282552982 6.769446750560076 8.004222417734592
 13 0 1 0.0 2.752953537557085e-07 2.323982411704233 12.930311300028498
 14 0 1 0.0 6.868826752811676 6.289701550280084 3.0781335039776425
 15 0 1 0.0 -4.234858122177646e-09 10.255420688855951 8.004222402002922
 16 0 1 0.0 4.856198371389016 10.735166458587184 12.930311368734914
 17 0 1 0.0 4.8561986509185235 2.8037281814359107 3.0781335726842243
 18 0 1 0.0 -2.012628106126945 6.769447320010991 8.004222470709808
 19 0 1 0.0 11.312537126562892 3.731011628350664 2.4631277170010137
 20 0 1 0.0 4.443710369516665 7.696730766926502 7.389216615026532
 21 0 1 0.0 -2.42511638752931 11.66244990550238 12.315305513051651
 22 0 1 0.0 4.850233673285078 7.931438985575947 2.4631279679452898
 23 0 1 0.0 4.850233952814789 7.084239646490737e-07 7.389216865970989
 24 0 1 0.0 -2.0185928042312433 3.9657198470002126 12.315305763996161
 25 0 1 0.0 4.44370909312104 0.2347066918037692 2.4631280472546986
 26 0 1 0.0 11.312535570638413 4.200425830380087 7.389216945280886
 27 0 1 0.0 4.443708813591337 8.166144968955527 12.315305843305522
 28 0 1 0.0 9.29394432950701 0.23470708570316956 2.46312839383507
 29 0 1 0.0 2.425117572460433 4.200426224279195 7.389217291860849
 30 0 1 0.0 -4.443709184585032 8.166145362854811 12.315306189885781
 31 0 1 0.0 2.4251161813068816 3.7310112314643162 2.463128135494184
 32 0 1 0.0 9.293942658822559 7.696730370039796 7.38921703351901
 33 0 1 0.0 2.4251159017767394 11.662449508616024 12.315305931544751
 34 0 1 0.0 8.887418552595964 7.931439346262787 2.4631280957572184
 35 0 1 0.0 8.887418832125636 1.0691108298724828e-06 7.389216993782855
 36 0 1 0.0 2.018592075079643 3.9657202076868234 12.315305891808254
 37 0 1 0.0 2.0167084995244169e-07 2.862529587077051 1.98313814516243
 38 0 1 0.0 6.868826679187214 6.82824872565285 6.909227043187939
 39 0 1 0.0 -7.785915694316631e-08 10.793967864228785 11.835315941213159
 40 0 1 0.0 4.3898028837182945 10.465892958219609 1.983138282964955
 41 0 1 0.0 4.389803163248142 2.5344546810676065 6.909227180990574
 42 0 1 0.0 -2.4790235937981953 6.500173819643846 11.835316079016097
 43 0 1 0.0 -4.389804230166705 10.46589187961729 1.9831381833717525
 44 0 1 0.0 9.347849283926108 2.534453602466355 6.909227081397186
 45 0 1 0.0 2.479022526879815 6.500172741041999 11.835315979422578
 46 0 1 0.0 6.868827193976447 9.03463194911755 12.795296597747008
 47 0 1 0.0 6.868827473506966 1.103193671965727 2.94311880169634
 48 0 1 0.0 7.164595859949351e-07 5.068912810541738 7.869207699721745
 49 0 1 0.0 2.4790191809567306 1.4312634970750138 12.795296406706964
 50 0 1 0.0 9.347845658473068 5.396982635650736 2.9431186106561262
 51 0 1 0.0 2.4790189014272217 9.362701774225943 7.869207508681495
 52 0 1 0.0 11.258633190177747 1.4312621071515501 12.795296508717106
 53 0 1 0.0 4.3898064331314846 5.396981245727339 2.943118712666235
 54 0 1 0.0 -2.479020323914431 9.362700384303876 7.869207610691733
 55 0 1 0.0 -1.7745008479557443 3.073529999512199 8.205653340643981e-05
 56 0 1 0.0 5.094325629560446 7.039249138087843 4.926170954558934
 57 0 1 0.0 -1.7745011274857403 11.004968276663796 9.852259852584082
 58 0 1 0.0 5.0943219163032705 8.823629630337297 8.131783356988206e-05
 59 0 1 0.0 5.094322195833015 0.8921913531854841 4.926170215859209
 60 0 1 0.0 -1.7745045612131132 4.857910491761508 9.852259113883822
 61 0 1 0.0 -3.3198219338901533 11.89715526937848 8.172855354223005e-05
 62 0 1 0.0 10.417831580202153 3.965716992226642 4.926170626578832
 63 0 1 0.0 3.549004823155867 7.931436130802652 9.852259524604337
 64 0 1 0.0 3.3198209826282663 11.897154982476634 8.15812118682735e-05
 65 0 1 0.0 3.3198212621581216 3.965716705324839 4.92617047923664
 66 0 1 0.0 -3.5490054948880507 7.931435843900837 9.85225937726287
 67 0 1 0.0 1.7745003507616635 3.073530197832402 8.221032542713016e-05
 68 0 1 0.0 8.643326828277969 7.039249336408213 4.926171108350841
 69 0 1 0.0 1.7745000712316727 11.004968474984109 9.852260006376389
 70 0 1 0.0 -5.094322117752762 8.823629641953252 8.170709837696731e-05
 71 0 1 0.0 8.643331396339438 0.8921913648013312 4.926170605123078
 72 0 1 0.0 1.7745046392932886 4.857910503377252 9.852259503148725
 73 0 2 0.0 -1.5563525678076502 2.7005855001438777 1.5670512752491066
 74 0 2 0.0 5.312473909708997 6.6663046387194305 6.493140173274126
 75 0 2 0.0 -1.556352847337283 10.632023777295533 11.419229071300153
 76 0 2 0.0 5.308226956972123 9.199024044181845 1.5670515042977282
 77 0 2 0.0 5.308227236502192 1.2675857670309767 6.493140402322713
 78 0 2 0.0 -1.5605995205437957 5.2333049056061895 11.419229300348643
 79 0 2 0.0 -3.7518752227559684 11.894705574325476 1.5670510733259415
 80 0 2 0.0 9.985778291335723 3.9632672971736156 6.493139971350843
 81 0 2 0.0 3.1169515342898833 7.928986435749436 11.419228869376932
 82 0 2 0.0 3.7518745860453504 11.894705366046434 1.5670511451832023
 83 0 2 0.0 3.7518748655750476 3.9632670888951926 6.49314004320873
 84 0 2 0.0 -3.116951891471346 7.928986227470601 11.41922894123391
 85 0 2 0.0 1.556352522907339 2.700585507887431 1.567051018122517
 86 0 2 0.0 8.425179000424285 6.666304646463453 6.493139916148002
 87 0 2 0.0 1.5563522433777686 10.632023785039356 11.419228814173438
 88 0 2 0.0 -5.3082276314387284 9.199024100097251 1.5670514346308926
 89 0 2 0.0 8.429425882654245 1.2675858229460952 6.493140332656253
 90 0 2 0.0 1.5605991256075034 5.233304961521609 11.419229230681466
 91 0 2 0.0 8.425180877828064 9.196571269540664 13.211379560733636
 92 0 2 0.0 8.42518115735809 1.265132992388895 3.3592017646827634
 93 0 2 0.0 1.556354400312554 5.230852130964339 8.285290662708144
 94 0 2 0.0 1.5605984803072395 2.698135402742907 13.211379574102756
 95 0 2 0.0 8.429424957823354 6.66385454131842 3.3592017780520633
 96 0 2 0.0 1.5605982007775228 10.629573679894913 8.285290676077528
 97 0 2 0.0 10.620699948315382 0.00245040514647523 13.211379965112013
 98 0 2 0.0 3.7518731912693184 3.9681695437226754 3.3592021690612235
 99 0 2 0.0 -3.1169535657773664 7.933888682298042 8.285291067086522
 100 0 2 0.0 3.1169529436254733 0.002450642628101863 13.211379671722824
 101 0 2 0.0 9.985779421141784 3.968169781204361 3.3592018756721456
 102 0 2 0.0 3.1169526640955243 7.933888919779959 8.285290773697314
 103 0 2 0.0 5.312471834390675 9.196571157971952 13.211379601117088
 104 0 2 0.0 5.31247211392047 1.2651328808202837 3.3592018050659993
 105 0 2 0.0 -1.5563546431259776 5.2308520193960275 8.285290703091167
 106 0 2 0.0 12.177054333477514 2.698135330852294 13.211379168649307
 107 0 2 0.0 5.308227576431822 6.663854469428348 3.359201372598438
 108 0 2 0.0 -1.5605991806149624 10.629573608003406 8.285290270623854
