# Supplementary material for: Predicting Structural Properties of Pure Silica Zeolites Using Deep Neural Network Potentials
Source: J Phys Chem C Nanomater Interfaces. 2023 Jan 13;127(3):1455–63. doi: 10.1021/acs.jpcc.2c08429 (PMC9885523; doi:10.1021/acs.jpcc.2c08429)
Supplement: Supplementary file 2 — jp2c08429_si_002.zip [file jp2c08429_si_002.zip › INCAR]

INCAR created by Atomic Simulation Environment
 ENCUT = 400.000000
 POTIM = 0.500000
 SIGMA = 0.050000
 EDIFF = 1.00e-05
 EDIFFG = -3.00e-02
 ALGO = Fast
 GGA = PE
 PREC = Normal
 IBRION = 2
 ICHARG = 2
 ISIF = 2
 ISMEAR = 0
 ISPIN = 1
 ISTART = 1
 ISYM = 0
 LORBIT = 11
 NELMDL = -4
 NELMIN = 4
 NPAR = 4
 NSIM = 4
 NSW = 0
 NUPDOWN = -1
 NWRITE = 2
 VOSKOWN = 1
 IVDW = 12
 LAECHG = .FALSE.
 LASPH = .TRUE.
 LCHARG = .FALSE.
 LPLANE = .TRUE.
 LWAVE = .FALSE.
 LREAL = Auto
