# Supplementary material for: Predicting Structural Properties of Pure Silica Zeolites Using Deep Neural Network Potentials
Source: J Phys Chem C Nanomater Interfaces. 2023 Jan 13;127(3):1455–63. doi: 10.1021/acs.jpcc.2c08429 (PMC9885523; doi:10.1021/acs.jpcc.2c08429)
Supplement: Supplementary file 2 — jp2c08429_si_002.zip [file jp2c08429_si_002.zip › nvt.lammps]

units		metal
boundary	p p p
atom_style full
atom_modify	map array

pair_style deepmd zeo_model.pb

box tilt	large
read_data	data.cha

pair_coeff * *

thermo_style custom step temp etotal pe press pxx pyy pzz pxy pxz pyz lx ly lz vol
thermo 1000
variable	dt	equal	0.5e-3
variable	tdamp	equal 100*${dt}
run_style verlet
timestep ${dt}
velocity all create 900.0 29500 rot yes mom yes dist gaussian
fix equil all nvt temp 900.0 900.0 ${tdamp}
run 10000
unfix equil
fix nvt_prod all nvt temp 900.0 900.0 ${tdamp}
dump 1 all custom 1000 nvt.dump id type x y z vx vy vz
run 100000
