# Supplementary material for: Predicting Structural Properties of Pure Silica Zeolites Using Deep Neural Network Potentials
Source: J Phys Chem C Nanomater Interfaces. 2023 Jan 13;127(3):1455–63. doi: 10.1021/acs.jpcc.2c08429 (PMC9885523; doi:10.1021/acs.jpcc.2c08429)
Supplement: Supplementary file 2 — jp2c08429_si_002.zip [file jp2c08429_si_002.zip › SiZEO22-parameters.json]

{
  "_comment": "that's all",
  "model": {
    "type_map": [
      "O",
      "Si"
    ],
    "descriptor": {
      "type": "se_e2_a",
      "sel": "auto",
      "rcut_smth": 5.5,
      "rcut": 6.0,
      "neuron": [
        16,
        32,
        64
      ],
      "resnet_dt": false,
      "seed": 28089,
      "axis_neuron": 16,
      "_comment": " that's all"
    },
    "fitting_net": {
      "neuron": [
        64,
        64,
        64
      ],
      "resnet_dt": true,
      "seed": 8628,
      "_comment": " that's all"
    },
    "_comment": " that's all"
  },
  "learning_rate": {
    "type": "exp",
    "decay_steps": 5000,
    "start_lr": 0.0005,
    "stop_lr": 5.0e-08,
    "_comment": "that's all"
  },
  "loss": {
    "start_pref_e": 0.02,
    "limit_pref_e": 1,
    "start_pref_f": 1000,
    "limit_pref_f": 1,
    "start_pref_v": 0,
    "limit_pref_v": 0,
    "_comment": " that's all"
  },
  "training": {
    "training_data": {
      "systems": [
        "data/ABW/train",
        "data/ACO/train",
        "data/AEI/train",
        "data/AEL/train",
        "data/AEN/train",
        "data/AET/train",
        "data/AFG/train",
        "data/AFI/train",
        "data/AFN/train",
        "data/AFO/train",
        "data/AFR/train",
        "data/AFS/train",
        "data/AFT/train",
        "data/AFX/train",
        "data/AFY/train",
        "data/AHT/train",
        "data/ANA/train",
        "data/APC/train",
        "data/APD/train",
        "data/AST/train",
        "data/ASV/train",
        "data/ATN/train",
        "data/ATO/train",
        "data/ATS/train",
        "data/ATT/train",
        "data/ATV/train",
        "data/AVL/train",
        "data/AWO/train",
        "data/AWW/train",
        "data/BCT/train",
        "data/BEA/train",
        "data/BEC/train",
        "data/BIK/train",
        "data/BOF/train",
        "data/BOG/train",
        "data/BOZ/train",
        "data/BPH/train",
        "data/BRE/train",
        "data/BSV/train",
        "data/CAN/train",
        "data/CAS/train",
        "data/CDO/train",
        "data/CFI/train",
        "data/CGF/train",
        "data/CGS/train",
        "data/CHA/train",
        "data/CON/train",
        "data/CZP/train",
        "data/DAC/train",
        "data/DDR/train",
        "data/DFO/train",
        "data/DFT/train",
        "data/DOH/train",
        "data/DON/train",
        "data/EAB/train",
        "data/EDI/train",
        "data/EMT/train",
        "data/EON/train",
        "data/EPI/train",
        "data/ERI/train",
        "data/ESV/train",
        "data/ETR/train",
        "data/EUO/train",
        "data/EZT/train",
        "data/FAR/train",
        "data/FER/train",
        "data/FRA/train",
        "data/GIS/train",
        "data/GIU/train",
        "data/GME/train",
        "data/GON/train",
        "data/GOO/train",
        "data/HEU/train",
        "data/IFR/train",
        "data/IHW/train",
        "data/IRR/train",
        "data/ISV/train",
        "data/ITE/train",
        "data/ITH/train",
        "data/ITR/train",
        "data/ITW/train",
        "data/IWR/train",
        "data/IWS/train",
        "data/IWW/train",
        "data/JBW/train",
        "data/JOZ/train",
        "data/JRY/train",
        "data/JSN/train",
        "data/JST/train",
        "data/JSW/train",
        "data/KFI/train",
        "data/LAU/train",
        "data/LEV/train",
        "data/LIO/train",
        "data/LOS/train",
        "data/LOV/train",
        "data/LTA/train",
        "data/LTF/train",
        "data/LTJ/train",
        "data/LTL/train",
        "data/MAR/train",
        "data/MAZ/train",
        "data/MEI/train",
        "data/MEL/train",
        "data/MEP/train",
        "data/MER/train",
        "data/MFI/train",
        "data/MFS/train",
        "data/MON/train",
        "data/MOR/train",
        "data/MOZ/train",
        "data/MSE/train",
        "data/MSO/train",
        "data/MTF/train",
        "data/MTN/train",
        "data/MTW/train",
        "data/MVY/train",
        "data/MWW/train",
        "data/NAB/train",
        "data/NAT/train",
        "data/NES/train",
        "data/NON/train",
        "data/NPT/train",
        "data/NSI/train",
        "data/OBW/train",
        "data/OFF/train",
        "data/OSI/train",
        "data/OSO/train",
        "data/OWE/train",
        "data/PCR/train",
        "data/PHI/train",
        "data/PON/train",
        "data/PUN/train",
        "data/RHO/train",
        "data/RRO/train",
        "data/RSN/train",
        "data/RTE/train",
        "data/RTH/train",
        "data/RUT/train",
        "data/RWR/train",
        "data/RWY/train",
        "data/SAF/train",
        "data/SAO/train",
        "data/SAS/train",
        "data/SAT/train",
        "data/SAV/train",
        "data/SBE/train",
        "data/SBN/train",
        "data/SBS/train",
        "data/SFE/train",
        "data/SFF/train",
        "data/SFG/train",
        "data/SFN/train",
        "data/SFO/train",
        "data/SFS/train",
        "data/SGT/train",
        "data/SIV/train",
        "data/SOD/train",
        "data/SOF/train",
        "data/SOS/train",
        "data/SSF/train",
        "data/SSY/train",
        "data/STF/train",
        "data/STI/train",
        "data/STO/train",
        "data/STT/train",
        "data/STW/train",
        "data/SVV/train",
        "data/SZR/train",
        "data/TER/train",
        "data/THO/train",
        "data/TOL/train",
        "data/TON/train",
        "data/UEI/train",
        "data/UFI/train",
        "data/UOS/train",
        "data/UOZ/train",
        "data/USI/train",
        "data/UTL/train",
        "data/UWY/train",
        "data/VET/train",
        "data/VFI/train",
        "data/VNI/train",
        "data/VSV/train",
        "data/WEI/train",
        "data/YUG/train",
        "data/ZON/train"
      ],
      "batch_size": "auto",
      "_comment": "that's all"
    },
    "validation_data": {
      "systems": [
        "data/ABW/validation",
        "data/ACO/validation",
        "data/AEI/validation",
        "data/AEL/validation",
        "data/AEN/validation",
        "data/AET/validation",
        "data/AFG/validation",
        "data/AFI/validation",
        "data/AFN/validation",
        "data/AFO/validation",
        "data/AFR/validation",
        "data/AFS/validation",
        "data/AFT/validation",
        "data/AFX/validation",
        "data/AFY/validation",
        "data/AHT/validation",
        "data/ANA/validation",
        "data/APC/validation",
        "data/APD/validation",
        "data/AST/validation",
        "data/ASV/validation",
        "data/ATN/validation",
        "data/ATO/validation",
        "data/ATS/validation",
        "data/ATT/validation",
        "data/ATV/validation",
        "data/AVL/validation",
        "data/AWO/validation",
        "data/AWW/validation",
        "data/BCT/validation",
        "data/BEA/validation",
        "data/BEC/validation",
        "data/BIK/validation",
        "data/BOF/validation",
        "data/BOG/validation",
        "data/BOZ/validation",
        "data/BPH/validation",
        "data/BRE/validation",
        "data/BSV/validation",
        "data/CAN/validation",
        "data/CAS/validation",
        "data/CDO/validation",
        "data/CFI/validation",
        "data/CGF/validation",
        "data/CGS/validation",
        "data/CHA/validation",
        "data/CON/validation",
        "data/CZP/validation",
        "data/DAC/validation",
        "data/DDR/validation",
        "data/DFO/validation",
        "data/DFT/validation",
        "data/DOH/validation",
        "data/DON/validation",
        "data/EAB/validation",
        "data/EDI/validation",
        "data/EMT/validation",
        "data/EON/validation",
        "data/EPI/validation",
        "data/ERI/validation",
        "data/ESV/validation",
        "data/ETR/validation",
        "data/EUO/validation",
        "data/EZT/validation",
        "data/FAR/validation",
        "data/FER/validation",
        "data/FRA/validation",
        "data/GIS/validation",
        "data/GIU/validation",
        "data/GME/validation",
        "data/GON/validation",
        "data/GOO/validation",
        "data/HEU/validation",
        "data/IFR/validation",
        "data/IHW/validation",
        "data/IRR/validation",
        "data/ISV/validation",
        "data/ITE/validation",
        "data/ITH/validation",
        "data/ITR/validation",
        "data/ITW/validation",
        "data/IWR/validation",
        "data/IWS/validation",
        "data/IWW/validation",
        "data/JBW/validation",
        "data/JOZ/validation",
        "data/JRY/validation",
        "data/JSN/validation",
        "data/JST/validation",
        "data/JSW/validation",
        "data/KFI/validation",
        "data/LAU/validation",
        "data/LEV/validation",
        "data/LIO/validation",
        "data/LOS/validation",
        "data/LOV/validation",
        "data/LTA/validation",
        "data/LTF/validation",
        "data/LTJ/validation",
        "data/LTL/validation",
        "data/MAR/validation",
        "data/MAZ/validation",
        "data/MEI/validation",
        "data/MEL/validation",
        "data/MEP/validation",
        "data/MER/validation",
        "data/MFI/validation",
        "data/MFS/validation",
        "data/MON/validation",
        "data/MOR/validation",
        "data/MOZ/validation",
        "data/MSE/validation",
        "data/MSO/validation",
        "data/MTF/validation",
        "data/MTN/validation",
        "data/MTW/validation",
        "data/MVY/validation",
        "data/MWW/validation",
        "data/NAB/validation",
        "data/NAT/validation",
        "data/NES/validation",
        "data/NON/validation",
        "data/NPT/validation",
        "data/NSI/validation",
        "data/OBW/validation",
        "data/OFF/validation",
        "data/OSI/validation",
        "data/OSO/validation",
        "data/OWE/validation",
        "data/PCR/validation",
        "data/PHI/validation",
        "data/PON/validation",
        "data/PUN/validation",
        "data/RHO/validation",
        "data/RRO/validation",
        "data/RSN/validation",
        "data/RTE/validation",
        "data/RTH/validation",
        "data/RUT/validation",
        "data/RWR/validation",
        "data/RWY/validation",
        "data/SAF/validation",
        "data/SAO/validation",
        "data/SAS/validation",
        "data/SAT/validation",
        "data/SAV/validation",
        "data/SBE/validation",
        "data/SBN/validation",
        "data/SBS/validation",
        "data/SFE/validation",
        "data/SFF/validation",
        "data/SFG/validation",
        "data/SFN/validation",
        "data/SFO/validation",
        "data/SFS/validation",
        "data/SGT/validation",
        "data/SIV/validation",
        "data/SOD/validation",
        "data/SOF/validation",
        "data/SOS/validation",
        "data/SSF/validation",
        "data/SSY/validation",
        "data/STF/validation",
        "data/STI/validation",
        "data/STO/validation",
        "data/STT/validation",
        "data/STW/validation",
        "data/SVV/validation",
        "data/SZR/validation",
        "data/TER/validation",
        "data/THO/validation",
        "data/TOL/validation",
        "data/TON/validation",
        "data/UEI/validation",
        "data/UFI/validation",
        "data/UOS/validation",
        "data/UOZ/validation",
        "data/USI/validation",
        "data/UTL/validation",
        "data/UWY/validation",
        "data/VET/validation",
        "data/VFI/validation",
        "data/VNI/validation",
        "data/VSV/validation",
        "data/WEI/validation",
        "data/YUG/validation",
        "data/ZON/validation"
      ],
      "batch_size": 1,
      "numb_btch": 30,
      "_comment": "that's all"
    },
    "numb_steps": 20000000,
    "seed": 4915,
    "_comment": "that's all",
    "disp_file": "lcurve.out",
    "disp_freq": 1000,
    "numb_test": 4,
    "save_freq": 100000,
    "save_ckpt": "model.ckpt",
    "disp_training": true,
    "time_training": true,
    "profiling": false,
    "profiling_file": "timeline.json"
  }
}
