# Supplementary material for: Predicting Structural Properties of Pure Silica Zeolites Using Deep Neural Network Potentials
Source: J Phys Chem C Nanomater Interfaces. 2023 Jan 13;127(3):1455–63. doi: 10.1021/acs.jpcc.2c08429 (PMC9885523; doi:10.1021/acs.jpcc.2c08429)
Supplement: Supplementary file 2 — jp2c08429_si_002.zip [file jp2c08429_si_002.zip › SiZEO22-results.xlsx]

## Sheet: training topologies
				Density Functional Theory Predictions									Deep Potential Predictions
Zeolite Code	Training set size	Test set energy MAE (eV/SiO2)	Test set force MAE (eV/Å)	Lattice parameters						EOS B0 (GPa)	G_VRH (GPa)	K_VRH (GPa)	Lattice parameters						EOS B0 (GPa)	G_VRH (GPa)	K_VRH (GPa)
				a (Å)	b (Å)	c (Å)	alpha	beta	gamma				a (Å)	b (Å)	c (Å)	alpha	beta	gamma
ABW	1448	0.00344	0.0343	9.91	10.54	8.79	90	90	90	106.6	46.4	92	10	10.15	8.44	90	90	90	108.9	16.6	74.3
ACO	1671	0.0027	0.0274	9.93	9.93	9.93	90	90	90	110.9	15.8	94.2	9.96	9.96	9.96	90	90	90	113.8	25.1	46.4
AEI	1752	0.000861	0.029	13.71	12.64	18.54	90	90	90	62.2	16.8	61.3	13.73	12.65	18.55	90	90	90	62.1	14.6	55.8
AEL	1696	0.0015	0.0398	8.35	18.75	13.44	90	90	90	44.3	29.9	36.4	8.39	18.83	13.55	90	90	90	37.8	26.2	36
AEN	1673	0.00226	0.0387	18.3	13.82	9.74	90	90	90	65.8	33	71.4	18.12	13.87	9.78	90	90	90	75.1	30.8	69.1
AET	1618	0.000933	0.0422	33.05	14.64	8.4	90	90	90	38.6	24.8	26.1	33.03	14.77	8.46	90	90	90	28.9	20	27.9
AFG	1649	0.00125	0.0344	12.59	12.59	20.83	90	90	120	42.3	17.9	46.4	12.59	12.59	20.85	90	90	120	43.7	9.8	35.6
AFI	1651	0.00353	0.032	13.86	13.86	8.6	90	90	120	89.4	29.2	64.2	13.88	13.88	8.6	90	90	120	77.4	25	31.7
AFN	1778	0.00269	0.0344	13.98	13.44	10.15	90	107.23	90	38.1	19.4	25.5	13.98	13.47	10.15	90	107.23	90	34.6	12.6	25.2
AFO	1692	0.00245	0.0413	9.78	25.73	8.35	90	90	90	47.4	29.4	44.7	9.78	25.88	8.37	90	90	90	47.8	15.3	40
AFR	1760	0.00109	0.0381	22.35	13.62	7.01	90	90	90	46.5	13.9	39.2	22.37	13.62	7.02	90	90	90	37.1	13.4	37.3
AFS	1715	0.00195	0.0323	13.11	13.11	26.04	90	90	120	50.8	12.9	49.3	13.14	13.14	26.09	90	90	120	53.1	14	51.4
AFT	1590	0.000799	0.0332	13.72	13.72	29.56	90	90	120	72.3	15.2	53.4	13.73	13.73	29.62	90	90	120	72.8	12.2	54.9
AFX	1763	0.00146	0.03	13.7	13.7	19.75	90	90	120	78.2	14.1	56	13.73	13.73	19.76	90	90	120	72.4	12	55.7
AFY	1674	0.00204	0.0234	12.38	12.38	8.67	90	90	120	34.9			12.41	12.41	8.68	90	90	120	40.8
AHT	1620	0.00233	0.0364	16.01	9.43	8.6	90	90	90	92	33.3	57.1	15.95	9.67	8.6	90	90	90	77.7	31.6	45.6
ANA	1652	0.00373	0.0362	13.6	13.6	13.6	90	90	90	92.3	32.7	72.7	13.59	13.59	13.59	90	90	90	92	31.6	69.4
APC	1654	0.00266	0.0367	9.05	19.41	10.43	90	90	90	59.7	20.4	46	8.75	19.66	10.46	90	90	90	58.3	19.6	33.9
APD	1627	0.0049	0.0366	8.73	20.13	10.2	90	90	90	92.2			8.73	20.15	10.21	90	90	90	93.9
AST	1582	0.0042	0.0301	13.65	13.65	13.65	90	90	90	97.3	14.7	92.3	13.66	13.66	13.66	90	90	90	104.5	18.9	37.4
ASV	1616	0.00224	0.034	8.5	8.5	14.06	90	90	90	50.6	21.5	45	8.58	8.58	14.01	90	90	90	49.2	23.8	40.7
ATN	1500	0.00378	0.0356	13.01	13.01	10.55	90	90	90	39.5	11.7	24.1	13.1	13.1	10.57	90	90	90	39.5	-0.5	32.5
ATO	1500	0.00149	0.0457	20.9	20.9	10.13	90	90	120	49.1			20.92	20.92	10.12	90	90	120	52.4
ATS	1500	0.00155	0.0415	13.14	21.66	10.54	90	90	90	62.1	28.6	41.6	13.16	21.38	10.18	90	90	90	60.4	10.7	44.3
ATT	1705	0.00317	0.0317	9.97	7.48	9.44	90	90	90	67.1	17.4	62.1	9.88	7.63	9.46	90	90	90	74.5	14.6	55.5
ATV	1594	0.00145	0.0354	8.58	15.3	9.68	90	90	90	109.5	31.8	82.4	8.6	15.13	9.77	90	90	90	103.9	29.7	76.6
AVL	1877	0.00159	0.0318	13.35	13.35	17.64	90	90	120	52.5	17.3	49.5	13.39	13.39	17.6	90	90	120	51.4	9.8	42.5
AWO	1569	0.00325	0.0358	9.13	15.13	19.27	90	90	90	47.1	17.6	38.4	9.18	14.99	19.38	90	90	90	49.9	15.1	38.9
AWW	1628	0.00722	0.0387	13.7	13.7	7.61	90	90	90	38.8	18.4	33.7	13.66	13.66	7.69	90	90	90	38.5	16.7	23
BCT	1500	0.00183	0.0321	8.97	8.97	10.55	90	90	90	136.9	13.2	109	8.95	8.95	10.62	90	90	90	141	57.2	68.9
BEA	1454	0.00154	0.0398	12.62	12.62	26.47	90	90	90	51.5	18.5	40.2	12.6	12.6	26.48	90	90	90	36.5	12.6	35.6
BEC	1655	0.00231	0.0314	12.68	12.68	13.31	90	90	90	51.5	20.9	40.7	12.7	12.7	13.34	90	90	90	41.8	17	34
BIK	1500	0.00402	0.0429	7.55	16.26	10.52	90	90	90	123.4	49.5	117.8	7.53	16.32	10.53	90	90	90	117	34.4	71.3
BOF	1615	0.00731	0.0398	7.51	12.86	13.68	90	90	90	34.5	24.7	34.8	7.57	12.92	13.7	90	90	90	37.8	18.8	30
BOG	1616	0.00199	0.0388	20.07	23.65	12.76	90	90	90	39.8	22.7	35.3	20.14	23.68	12.82	90	90	90	39.8	17.3	38.4
BOZ	1640	0.000592	0.0319	14.31	36.21	14.23	90	90	90	43.6	24.1	43.7	14.32	36.34	14.27	90	90	90	41	17.8	40.2
BPH	1668	0.00114	0.0282	13.1	13.1	13.03	90	90	120	45.9	13.4	48.2	13.14	13.14	13.04	90	90	120	52.4	13.6	51
BRE	1617	0.00821	0.0428	6.8	17.15	7.61	90	95.54	90	25.5	19.5	29.6	6.82	17.18	7.66	90	95.54	90	16.9	19	16.5
BSV	1615	0.000516	0.0372	17.4	17.4	17.4	90	90	90	58.7	29.7	52.7	17.44	17.44	17.44	90	90	90	54.7	24.4	51.7
CAN	1500	0.00331	0.0328	12.54	12.54	10.54	90	90	120	85.4	25.4	75.5	12.54	12.54	10.54	90	90	120	71.2	11.8	50.2
CAS	1500	0.00207	0.0413	10.53	14.16	17.23	90	90	90	113.7	34.3	92.8	10.03	14.18	16.54	90	90	90	110.9	32.9	79.6
CDO	1718	0.00231	0.0417	7.55	18.96	14.07	90	90	90	86.6	36.2	67	7.56	18.99	14.1	90	90	90	86.4	31.4	70.4
CFI	1254	0.00228	0.0448	14.06	10.56	26.06	90	90	90	81.1	22.3	62.3	13.68	10.1	25.93	90	90	90	80.7	24.5	64.2
CGF	1690	0.0014	0.0415	15.54	17.01	7.31	90	95.83	90	15.2	16.4	16.7	15.61	17.12	7.31	90	95.83	90	18.1	12.3	13.9
CGS	1663	0.00155	0.0351	8.48	14.06	15.89	90	90	90	22.8	16.1	23.1	8.52	14.09	15.93	90	90	90	22.3	16.4	21.3
CHA	1659	0.00241	0.0282	13.71	13.71	14.81	90	90	120	72.7	15.8	55	13.72	13.72	14.81	90	90	120	73.9	12.4	60.4
CON	1703	0.00128	0.0374	22.56	13.58	12.47	90	69.71	90	34.7	21.9	37.6	22.6	13.58	12.43	90	69.48	90	39.5	19.2	35.8
CZP	1659	0.00198	0.0418	9.54	9.54	15.22	90	90	120	56.2	32.8	48.3	9.55	9.55	15.26	90	90	120	63.8	29.5	56.3
DAC	1680	0.00708	0.0382	18.6	7.57	10.38	90	108.95	90	68.8	32.9	70	18.57	7.58	10.4	90	108.92	90	67.7	27.1	47.8
DDR	1622	0.00152	0.0413	13.86	13.86	40.88	90	90	120	29.7	31.5	36.9	13.87	13.87	41.07	90	90	120	28.1	25.8	28.1
DFO	1384	0.00234	0.0419	22.1	22.1	21.2	90	90	120	41.7	22.9	48	22.13	22.13	21.3	90	90	120	45.5	17.4	42.5
DFT	1656	0.00797	0.0303	7.14	7.14	9	90	90	90	101.1	21.9	91.7	7.2	7.2	8.78	90	90	90	86.9	19.7	42.9
DOH	1706	0.0026	0.0329	14.22	14.22	11.51	90	90	120	84.5			13.92	13.92	11.23	90	90	120	28.2
DON	1702	0.00172	0.0406	19.09	23.4	8.49	90	90	90	32.7	22.3	24.8	19.2	23.45	8.51	90	90	90	29.5	19.9	28.3
EAB	1600	0.00113	0.03	13.21	13.21	15.03	90	90	120	67	18.3	59.2	13.22	13.22	15.04	90	90	120	69.5	12.1	56.9
EDI	1609	0.017	0.0288	6.95	6.95	6.45	90	90	90	85.2	22.8	85.2	6.95	6.95	6.44	90	90	90	88.3	20.2	71.5
EMT	1680	0.00175	0.0338	17.28	17.28	28.18	90	90	120	42.4	17.4	41.6	17.34	17.34	28.28	90	90	120	45.2	14	43.3
EON	1684	0.00144	0.0432	7.59	18.18	25.98	90	90	90	58.3	20.9	58.6	7.6	18.1	26.1	90	90	90	60.6	19.3	52.8
EPI	1700	0.00238	0.0371	9.18	17.54	10.38	90	125.08	90	74.8	32.5	69.8	9.18	17.5	10.41	90	124.94	90	72	29.5	50.7
ERI	1724	0.00457	0.0337	13.09	13.09	15.2	90	90	120	71.3	16.7	61.4	13.11	13.11	15.3	90	90	120	72.3	10.4	64.6
ESV	1642	0.00297	0.0428	9.73	12.26	22.83	90	90	90	13	20.4	15	9.8	12.25	22.96	90	90	90	12.9	14.4	11.8
ETR	1621	0.00166	0.0401	20.67	20.67	8.45	90	90	120	32.3	14.9	32.1	20.71	20.71	8.49	90	90	120	33.2	14.6	33.1
EUO	1615	0.000977	0.0428	13.93	22.85	20.44	90	90	90	54.2	31.5	54.9	13.94	22.92	20.4	90	90	90	52.5	26.6	44.2
EZT	1639	0.00307	0.0416	10.26	12.62	21.8	90	90	90	38.5	18.4	33.5	10.24	12.64	21.83	90	90	90	45.8	9.6	35.1
FAR	1680	0.00118	0.0393	12.64	12.64	35.89	90	90	120	44.6	18.6	42.7	12.64	12.64	35.59	90	90	120	37.7	10.1	30.4
FER	1694	0.00486	0.039	19.06	14.3	7.56	90	90	90	91.4	29.4	86.5	19.12	14.31	7.55	90	90	90	93.6	29.6	71.9
FRA	1742	0.00129	0.038	12.63	12.63	25.36	90	90	120	32.1	23.4	28	12.59	12.59	25.38	90	90	120	36.3	11.2	30.1
GIS	1674	0.00191	0.0267	9.85	9.85	10.15	90	90	90	83.3	20	52.9	9.84	9.84	10.19	90	90	90	74.9	17.6	48.1
GIU	1635	0.00113	0.0421	12.6	12.6	41.13	90	90	120	33.4	24.8	39.3	12.58	12.58	40.91	90	90	120	36	14.7	20.3
GME	1662	0.00251	0.0275	13.7	13.7	9.88	90	90	120	68.2	17.7	58.2	13.73	13.73	9.88	90	90	120	71.4	12.2	55
GON	1435	0.00156	0.0499	16.39	20.1	9.92	90	90	90	36	29.5	35.4	16.36	20.23	9.94	90	90	90	29.4	22	26
GOO	1651	0.00708	0.0426	8.8	11.44	17.41	90	90	90	33.3	17.6	30.8	8.79	11.44	17.41	90	90	90	32.3	-4.6	24.4
HEU	1703	0.00187	0.0421	17.52	17.68	7.39	90	116.38	90	17	18.2	24.3	17.56	17.64	7.41	90	116.1	90	24.6	15.3	23.1
IFR	1638	0.00454	0.0423	18.65	13.64	7.65	90	101.93	90	42.9	20.6	34	18.65	13.67	7.68	90	101.93	90	32.2	19.5	29.5
IHW	1610	0.00183	0.0459	13.75	24.13	18.3	90	90	90	28.8	31.1	30.8	13.76	24.18	18.26	90	90	90	28.5	25.2	30.3
IRR	1672	0.0017	0.0363	19.22	19.21	14.15	90	90	120	34.7	12.3	27.7	19.21	19.21	14.19	90	90	120	30.3	10.5	26.2
ISV	1749	0.00111	0.0365	13.02	13.02	25.5	90	90	90	49.4	20.8	43.7	13.03	13.03	25.37	90	90	90	45.7	20.1	41.7
ITE	1726	0.000819	0.0405	20.61	9.75	19.84	90	90	90	31.1	17.2	27.9	20.71	9.77	19.86	90	90	90	27.6	14.6	27
ITH	1605	0.00155	0.0383	12.6	11.69	21.99	90	90	90	35.6	23.6	30.8	12.61	11.7	22.01	90	90	90	33.8	20.7	30.5
ITR	1603	0.00104	0.0408	11.7	22.03	25.19	90	90	90	41.2	29.5	39.6	11.72	22.11	25.17	90	90	90	38.3	18.9	29
ITW	1627	0.0022	0.0347	10.46	15.1	8.98	90	105.46	90	53.4	25	59.4	10.5	15.09	8.99	90	105.64	90	52.4	18	49.6
IWR	1745	0.0023	0.0371	21.29	13.53	12.63	90	90	90	42.1	22.5	46.6	21.41	13.54	12.64	90	90	90	51.3	20.6	43.5
IWS	1368	0.00077	0.039	26.71	26.71	13.1	90	90	90	40.3	23.4	44.3	26.71	26.71	13.11	90	90	90	41.1	16.1	33.9
IWW	1700	0.000904	0.0422	42.06	12.95	12.6	90	90	90	31.6	24.1	36.7	42.14	12.99	12.6	90	90	90	24.4	16.1	27.7
JBW	1500	0.0103	0.0374	10.54	7.37	8.2	90	90	90	92.2	37.8	74.4	10.13	7.56	7.87	90	90	90	87.2	16.7	68
JOZ	1637	0.0036	0.0371	7.16	12.86	13.53	90	90	90	46.5	22.6	46.4	7.19	12.85	13.6	90	90	90	36.8	20.5	34.7
JRY	1651	0.00375	0.0375	8.17	9.2	17.37	90	90	90	70.9	24.9	61.8	8.19	9.21	17.38	90	90	90	69.7	21.1	58.2
JSN	1604	0.00267	0.0339	8.71	6.95	15.07	90	96.85	90	27.3	19.2	29.3	8.76	6.98	15.05	90	96.99	90	37.2	14	31.2
JST	1632	0.00106	0.0348	15.16	15.16	15.16	90	90	90	4.6	20.1	13.6	15.31	15.31	15.31	90	90	90	4.6	18.3	5.5
JSW	1626	0.00117	0.0408	16.04	9.7	16.88	90	90	90	29.4	21.6	36.4	16.07	9.71	16.89	90	90	90	19.1	20.9	23.1
KFI	1642	0.000754	0.0313	18.62	18.62	18.62	90	90	90	73.4	19.7	67.1	18.64	18.64	18.64	90	90	90	70.3	10.6	55.1
LAU	1600	0.00562	0.0403	14.56	12.99	7.53	90	111.02	90	48.3	20.2	33.2	14.61	13	7.59	90	111.02	90	32.1	10.6	23.4
LEV	1600	0.00116	0.0336	13.18	13.18	22.66	90	90	120	68	13.2	63.6	13.21	13.21	22.6	90	90	120	70.2	9.8	60.8
LIO	1659	0.00138	0.0322	12.48	12.48	15.75	90	90	120	19.6	15.3	20.2	12.49	12.49	15.78	90	90	120	30.7	11.6	19.7
LOS	1702	0.00184	0.0277	12.64	12.64	10.35	90	90	120	58.9	18.8	56.5	12.65	12.65	10.35	90	90	120	65	3.4	47.6
LOV	1622	0.00251	0.0373	7.2	7.2	21.04	90	90	90	79.4	23.8	72.1	7.23	7.23	21.02	90	90	90	80.4	22.1	52.1
LTA	1703	0.00316	0.0247	11.96	11.96	11.96	90	90	90	50.6	19.1	41	11.98	11.98	11.98	90	90	90	43.8	16	45.1
LTF	1703	0.00194	0.0455	31.28	31.28	7.59	90	90	120	59.7	19.3	58.3	31.32	31.32	7.64	90	90	120	56	12.2	43.3
LTJ	1646	0.0024	0.0316	9.26	9.26	10.14	90	90	90	78.5	18.5	60.3	9.25	9.25	10.26	90	90	90	58.1	22.7	31
LTL	1694	0.00167	0.0386	18.21	18.21	7.51	90	90	120	49.3	18.1	43.7	18.19	18.19	7.58	90	90	120	46.2	11.3	44.6
MAR	1691	0.00112	0.0388	12.59	12.59	30.88	90	90	120	43.9			12.63	12.63	30.62	90	90	120	45.3
MAZ	1648	0.00142	0.0385	18.14	18.14	7.63	90	90	120	50.6	14.6	64.8	18.16	18.16	7.64	90	90	120	64	13.2	55
MEI	1737	0.00185	0.033	13.15	13.15	15.64	90	90	120	33	14.9	37.9	13.2	13.2	15.73	90	90	120	40.9	14.6	42.1
MEL	1649	0.000691	0.0412	20.29	20.29	13.52	90	90	90	37.1			20.31	20.31	13.53	90	90	90	37.7
MEP	1654	0.00119	0.036	13.7	13.7	13.7	90	90	90	64.4	32.7	28.4	13.71	13.71	13.71	90	90	90	73.6	27.5	29.9
MER	1665	0.000915	0.0303	14.05	14.05	9.98	90	90	90	41.5	18.4	43.2	14.06	14.06	10.01	90	90	90	43.2	15.6	37.2
MFI	1646	0.000815	0.0433	20.18	19.82	13.31	90	90	90	35.1	24.1	20.3	20.26	19.84	13.45	90	90	90	23.6	14.6	23.8
MFS	1679	0.00125	0.0418	7.55	14.39	19.05	90	90	90	65.7	29.4	53.3	7.57	14.42	19.06	90	90	90	66	25.6	52.4
MON	1663	0.00271	0.037	7.16	7.16	17.86	90	90	90	95.7	41.4	94.7	7.16	7.16	17.83	90	90	90	89.8	31.9	58
MOR	1633	0.00166	0.044	18.3	20.53	7.56	90	90	90	69.1	28.6	67.6	18.07	20.71	7.58	90	90	90	65.9	27.1	52.1
MOZ	1566	0.00221	0.0463	31.28	31.28	7.54	90	90	120	49.7	17.4	45.1	31.33	31.33	7.58	90	90	120	47.2	12.6	44.2
MSE	1576	0.00145	0.0411	18.43	18.43	20.44	90	90	90	44.8	23.1	35.9	18.43	18.43	20.45	90	90	90	40.3	19.6	31.9
MSO	1354	0.00346	0.0438	17.15	17.15	19.82	90	90	120	58.7	23.2	57	17.16	17.16	19.93	90	90	120	47.6	14.2	38
MTF	1630	0.00137	0.0507	9.67	30.76	7.35	90	91.38	90	50.4	16.4	43.6	9.63	30.97	7.41	90	90.45	90	57.2	23.8	47.8
MTN	1399	0.00138	0.0422	19.97	19.97	19.97	90	90	90	117.8	37.7	125	19.98	19.98	19.98	90	90	90	132.6	25.2	48.8
MTW	1500	0.00174	0.0478	25.58	10.54	12.13	90	109.11	90	54.2			25.58	10.58	12.18	90	109.45	90	53.1
MVY	1500	0.00222	0.0432	10	8.33	14.08	90	90	90	70.1	34.1	40.6	9.62	8.48	14.15	90	90	90	61.3	19.8	40.7
MWW	1514	0.00139	0.0412	14.42	14.42	25.23	90	90	120	63.8	23.1	62.1	14.44	14.44	25.24	90	90	120	47.4	20.1	37.3
NAB	1668	0.0145	0.0315	7.22	7.22	12.17	90	90	90	71.8	33.2	70.4	7.24	7.24	12.2	90	90	90	80.7	27.9	59.5
NAT	1676	0.0023	0.0318	13.87	13.87	6.47	90	90	90	83.8	21.8	85.1	13.9	13.9	6.47	90	90	90	91.6	23.6	66.9
NES	1383	0.00117	0.0432	25.99	14.01	22.8	90	90	90	76.8			25.9	14.02	22.91	90	90	90	78.5
NON	1665	0.000816	0.0417	22.85	15.66	14	90	90	90	106			22.94	15.67	13.97	90	90	90	104.2
NPT	1653	0.00321	0.0284	14.01	14.01	14.01	90	90	90	54.7	22.5	49.1	14.04	14.04	14.04	90	90	90	56	20.1	46.4
NSI	1500	0.00168	0.0375	14.14	10.53	8.96	90	105.76	90	108.4	33.6	38	14.1	10.57	8.95	90	104.57	90	117	30.8	76.4
OBW	1738	0.00103	0.0321	14.06	14.06	31.25	90	90	90	48.9	24.7	45	14.08	14.08	31.32	90	90	90	48	21.3	39.3
OFF	1715	0.00346	0.0314	13.15	13.15	7.52	90	90	120	58.4	19.4	58.9	13.14	13.14	7.6	90	90	120	71.7	14	62.9
OSI	1333	0.00105	0.0433	18.6	18.6	10.57	90	90	90	66.2	2.9	46.4	18.58	18.58	10.62	90	90	90	60	21.2	40.9
OSO	1630	0.0247	0.0276	10.26	10.26	7.76	90	90	120	51.1	20.3	43.7	10.29	10.29	7.78	90	90	120	44.1	16.6	42.4
OWE	1641	0.00139	0.034	14.37	7.2	9.1	90	90	90	82.7	12.3	76.2	14.37	7.22	9.09	90	90	90	84.9	15.9	74.9
PCR	1720	0.00341	0.0398	20.17	14.07	12.51	90	115.73	90	26.8	27.9	31.3	20.16	14.1	12.52	90	115.65	90	35.6	16.6	26.3
PHI	1602	0.00107	0.0297	9.91	14.09	14.02	90	90	90	43.4	15	37	9.87	14.16	14.09	90	90	90	27.9	17	25.9
PON	1617	0.00138	0.0381	8.94	9.23	16.15	90	90	90	28.6	21.3	30	8.95	9.25	16.16	90	90	90	27.9	19.1	26.1
PUN	1712	0.00157	0.0377	14.72	8.67	19.14	90	90	90	41.3	19.4	36.3	14.75	8.7	19.16	90	90	90	33.6	17.9	28.4
RHO	1601	0.00136	0.031	14.96	14.96	14.96	90	90	90	55.5	13.5	55.6	14.97	14.97	14.97	90	90	90	62.6	12	59.2
RRO	1643	0.00337	0.041	7.42	8.74	17.17	90	113.87	90	18.7	24	33.4	7.43	8.73	17.23	90	113.87	90	14.4	-7.2	20.4
RSN	1619	0.003	0.0437	7.19	42.15	7.2	90	90	90	83.2	27	73.3	7.23	41.91	7.23	90	90	90	82.1	25.9	58.1
RTE	1601	0.00308	0.0374	14.14	13.71	7.42	90	102.3	90	45.9	20.8	36.4	14.15	13.74	7.47	90	102.42	90	36.4	11.8	30.5
RTH	1604	0.00209	0.0348	9.79	20.6	10	90	96.84	90	40.1	14.1	31.8	9.78	20.71	9.99	90	96.84	90	32.9	11.9	30.6
RUT	1562	0.00113	0.0334	13.32	13.33	12.49	90	114.9	90	29.8	21.7	25.9	13.37	13.41	12.56	90	114.84	90	31.4	17.3	27.4
RWR	1598	0.00555	0.0478	7.83	7.83	27.41	90	90	90	82.3	36.4	84	7.85	7.85	27.41	90	90	90	83.5	31.5	63.5
RWY	1482	0.00092	0.0339	17.86	17.86	17.86	90	90	90	0.5	7.6	3.3	18.12	18.12	18.12	90	90	90	3.1	4.8	2.7
SAF	1536	0.000842	0.0397	14.76	27.6	8.35	90	90	90	35.6	30.4	34.8	14.76	27.74	8.38	90	90	90	32.4	25.6	32.6
SAO	1558	0.00174	0.0335	13.64	13.64	21.85	90	90	90	44.5	16.2	41.9	13.66	13.66	21.87	90	90	90	41.3	16.6	42
SAS	1707	0.00205	0.032	14.24	14.24	10.32	90	90	90	59.6	13.8	50.7	14.13	14.13	10.41	90	90	90	60.4	7.9	42.6
SAT	1340	0.000726	0.0366	12.9	12.9	30.62	90	90	120	68.1			12.94	12.94	30.49	90	90	120	60
SAV	1587	0.00242	0.0315	18.51	18.51	9.37	90	90	90	73.3	15.9	58.4	18.54	18.54	9.38	90	90	90	62.3	13.4	55.9
SBE	1286	0.000653	0.0388	18.6	18.6	27.24	90	90	90	38.9			18.62	18.62	27.27	90	90	90	52
SBN	1671	0.00625	0.0315	7.25	7.25	13.85	90	90	120	77.7	20.6	77.3	7.25	7.25	13.91	90	90	120	66.5	22.7	47.3
SBS	1240	0.000957	0.0371	17.25	17.25	27.45	90	90	120	42.1			17.27	17.27	27.46	90	90	120	42
SFE	1343	0.00283	0.0368	11.46	10.52	14.03	90	101.33	90	28.3	26.6	51.2	11.46	10.58	13.99	90	100.35	90	67.8	21.3	53.7
SFF	1663	0.0024	0.042	11.52	21.96	7.34	90	93.52	90	32.8	24.1	28.1	11.54	21.98	7.35	90	93.15	90	30.6	21.5	25.8
SFG	1478	0.00212	0.0396	25.66	12.55	13.03	90	90	90	38	26.3	31.5	25.67	12.58	13.09	90	90	90	26.3	20.2	26.2
SFN	1500	0.00285	0.044	25.26	10.54	15.07	90	103.87	90	65.1			25.16	10.59	15.09	90	104	90	56.5
SFO	1551	0.00214	0.0348	22.62	13.61	7.01	90	98.97	90	37.7	13.9	35	22.61	13.62	7.05	90	98.97	90	39.4	13.1	34.6
SFS	1715	0.00108	0.0376	14.08	20.04	12.52	90	106.11	90	23.7	21.6	28.7	14.1	20.07	12.54	90	106.11	90	31.9	15.3	28.7
SGT	1527	0.00586	0.0406	10.35	10.35	34.55	90	90	90	52.7	19.3	45.1	10.35	10.35	34.51	90	90	90	48.8	11.3	46.1
SIV	1535	0.000564	0.0344	9.89	14.12	28.19	90	90	90	39.7	18.1	44.4	9.92	14.13	28.23	90	90	90	27.8	16.9	28.4
SOD	1703	0.00564	0.0267	8.99	8.99	8.99	90	90	90	124.3	21.7	90	8.99	8.99	8.99	90	90	90	111.7	18.6	53.4
SOF	1629	0.00145	0.0342	20.36	12.16	10.31	90	105.44	90	46.2	23.6	44.6	20.37	12.19	10.33	90	105.25	90	43.2	19.8	37.3
SOS	1596	0.0045	0.0443	20.46	7.23	9.59	90	90	90	38.6	14.7	26.9	20.6	7.22	9.5	90	90	90	39.8	13.6	22.5
SSF	1717	0.00126	0.0383	17.24	17.24	12.8	90	90	120	61.4	23.8	47	16.99	16.99	12.74	90	90	120	42.6	22.7	21.3
SSY	1378	0.00117	0.0438	10.54	22.52	14.03	90	90	90	71.7			10.56	22.55	14.05	90	90	90	76.6
STF	1761	0.00116	0.0407	14.14	18.29	7.49	90	98.73	90	46.5	16.2	39.4	14.18	18.37	7.5	90	98.99	90	43.2	28	32.6
STI	1593	0.000835	0.038	13.57	17.8	17.98	90	90	90	57.8	13.1	56.7	13.56	17.86	18.03	90	90	90	66.4	15	56.6
STO	1403	0.000789	0.0469	30.01	8.43	24.86	90	105.11	90	17.3			30.09	8.47	24.98	90	105.05	90	16.1
STT	1775	0.0014	0.0398	13.19	21.92	13.67	90	102.62	90	28.4	20.9	27.2	13.21	21.97	13.69	90	102.62	90	28.3	16.9	25.2
STW	1653	0.00128	0.0372	11.99	11.99	30.11	90	90	119.99	53.4	20.7	51.8	12	12	30.12	90	90	120	56.7	17.1	44
SVV	1696	0.000975	0.0369	13.22	13.41	21.36	90	123.66	90	17.9	19.9	18.1	13.26	13.45	21.41	90	123.66	90	24.5	12.2	20.8
SZR	1698	0.00194	0.0395	19	14.46	7.42	90	90	90	72.4	31.6	65.3	18.95	14.44	7.55	90	90	90	77.6	22.8	57.7
TER	1690	0.00114	0.0419	9.81	23.73	20.24	90	90	90	79.2	12.4	60.4	9.83	23.67	20.32	90	90	90	59.6	19.6	49.8
THO	1606	0.00762	0.03	13.89	6.95	6.45	90	90	90	85.3	21.1	85.2	13.91	6.95	6.44	90	90	90	89.4	20	75.6
TOL	1629	0.00142	0.0362	12.47	12.47	31.23	90	90	120	20.5	16.7	24.3	12.5	12.5	31.21	90	90	120	38.9	4.2	20.7
TON	1500	0.00195	0.0427	14.07	17.87	10.53	90	90	90	97.5	25.7	22.4	14.02	17.3	10.07	90	90	90	89.8	28.7	55.7
UEI	1681	0.00209	0.038	19.3	9.26	15.01	90	90	90	53.8	20.8	42.2	19.37	9.18	14.99	90	90	90	50.9	16.4	38.3
UFI	1683	0.00121	0.0364	12.22	12.22	28.58	90	90	90	43.7	18	33.9	12.26	12.26	28.57	90	90	90	43.4	14.6	35
UOS	1605	0.00668	0.0379	19.95	7.53	9.16	90	90	90	57.4	18.6	49.9	19.95	7.59	9.12	90	90	90	53.5	17	47.7
UOZ	1707	0.00175	0.0451	8.56	8.56	28.11	90	90	90	38.7	24	29.3	8.63	8.63	28.12	90	90	90	39.1	20.3	28.1
USI	1647	0.0019	0.036	21.28	13	9.69	90	108.43	90	35.7	19.5	33.2	21.3	13.05	9.7	90	108.37	90	37.2	18.9	35.8
UTL	1685	0.00118	0.0395	29.23	14.01	12.45	90	104.92	90	27.2	23.6	35.4	29.26	14.03	12.46	90	104.92	90	34.2	20.5	33
UWY	1674	0.00123	0.0381	25.17	12.74	11.58	90	90	90	46.2	16.2	35.7	25.17	12.74	11.62	90	90	90	46.9	12.9	38.8
VET	1438	0.00249	0.0455	13.08	13.08	9.9	90	90	90	44.5	29.4	44.1	13.13	13.13	9.95	90	90	90	46.2	25.2	39.7
VFI	1648	0.00306	0.038	18.6	18.6	8.6	90	90	120	66.4	27.8	63.2	18.66	18.66	8.6	90	90	120	64.2	22.8	27.6
VNI	1699	0.00434	0.047	10.02	10.02	34.35	90	90	90	39.6	26.6	38.6	10.02	10.02	34.35	90	90	90	41.2	13.5	32.6
VSV	1637	0.00324	0.042	7.19	7.19	42.18	90	90	90	83.4	37.9	80.8	7.21	7.21	42.26	90	90	90	81.6	33.4	49.7
WEI	1651	0.0058	0.035	12.01	10.34	10.1	90	90	90	47.3	21.4	28.2	12.14	10.33	10.17	90	90	90	59.2	17.8	38.5
YUG	1616	0.00291	0.0339	10.24	13.81	6.79	90	111.44	90	60.4	27.3	54.7	10.28	13.85	6.81	90	111.54	90	63.3	25.8	48.5
ZON	1623	0.00138	0.0379	6.97	15.04	17.3	90	90	90	32.1	16.9	26.1	6.99	15.04	17.32	90	90	90	32.9	13.5	29.8

## Sheet: testing topologies
				Density Functional Theory Predictions									Deep Potential Predictions
Zeolite Code	Training set size	Test set energy MAE (eV/SiO2)	Test set force MAE (eV/Å)	Lattice parameters						EOS B0 (GPa)	G_VRH (GPa)	K_VRH (GPa)	Lattice parameters						EOS B0 (GPa)	G_VRH (GPa)	K_VRH (GPa)
				a (Å)	b (Å)	c (Å)	alpha	beta	gamma				a (Å)	b (Å)	c (Å)	alpha	beta	gamma
CSV	--	--	--	13.08	11.21	9.32	92.15	107.44	104.18	31.6	20.9	31.8	13.11	11.22	9.33	92.15	107.44	104.18	29.9	14	27.2
CTH	--	--	--	10.45	27.91	27.5	90	90	90	50.4	25.9	41	10.44	27.91	27.54	90	90	90	41.7	23.2	37.7
ETV	--	--	--	8.73	9.62	10.2	105.62	100.36	97.1	24.9	20.5	18.5	8.76	9.61	10.23	105.62	100.36	97.1	24.4	15.9	14
EWO	--	--	--	13.6	16.97	4.85	90	90	90	39.8	30.6	36.2	13.69	17.14	4.97	90	90	90	33.6	19.1	25.3
EWS	--	--	--	19.56	15.97	18.13	90	90	90	33.4	24.4	36.3	19.63	16	18.15	90	90	90	29.5	23.2	30.7
IFO	--	--	--	16.5	9.86	22.94	90	90	90	36.7	23.2	29	16.53	9.91	23.02	90	90	90	35.9	18.9	30.8
IFW	--	--	--	21.71	18.26	12.47	90	124.63	90	56.2	22.4	44.8	21.73	18.28	12.48	90	124.63	90	50.4	18.3	43.2
IFY	--	--	--	15.3	15.3	11.95	90	90	90	39.8	20.6	38.3	15.36	15.36	12	90	90	90	40.7	17.2	35.9
IRN	--	--	--	19.71	18.53	16.57	90	90	90	57.2	18.9	54.6	19.72	18.59	16.55	90	90	90	53.8	17.5	45.5
ITG	--	--	--	12.96	12.59	21.21	90	96.78	90	23.4	23.3	34.5	13.01	12.58	21.26	90	96.78	90	30.9	16.3	32.1
ITT	--	--	--	18.96	18.96	11.63	90	90	120	35	13.6	29.7	19.03	19.03	11.64	90	90	120	29.8	10.5	26.1
JNT	--	--	--	8.29	14.19	15.65	90	119.26	90	35	23.3	28.2	8.28	14.22	15.68	90	119.26	90	31	17.3	27.9
JSR	--	--	--	20.05	20.05	20.05	90	90	90	34.5	18.6	35.7	20.14	20.14	20.14	90	90	90	36.8	16.8	35.1
MRE	--	--	--	8.31	14.6	20.41	90	90	90	32.2	23.3	32.8	8.32	14.63	20.44	90	90	90	40.5	96.8	34.7
MRT	--	--	--	13.66	7.52	13.68	90	90	90	49.8	19.5	55.1	13.64	7.61	13.68	90	90	90	52.9	15.9	45.3
MTT	--	--	--	5.4	21.79	11.22	90	90	90	71.4	25.4	63.4	5.28	21.98	11.36	90	90	90	74.8	29.1	58.6
OKO	--	--	--	24.31	13.95	12.4	90	109.31	90	33.2			24.38	13.97	12.41	90	109.31	90	34.1
PCS	--	--	--	20.87	13.99	12.43	90	101.06	90	32.4	11.9	30	20.92	14.01	12.45	90	101.06	90	28.4	26.3	28.7
POR	--	--	--	14.23	14.23	18.29	90	90	90	62.5	24.8	66	14.3	14.3	18.23	90	90	90	66	24	41.1
POS	--	--	--	18.89	18.89	11.72	90	90	90	50.4	22.8	48.1	18.92	18.92	11.73	90	90	90	51.6	17.1	41.9
PTT	--	--	--	12.98	12.98	10.07	90	90	120	37	20	37	12.96	12.96	10.13	90	90	120	40.4	15.2	41.7
PTY	--	--	--	7.16	9.15	9.09	85.02	82.98	86.62	45.3	24.8	43.6	7.18	9.15	9.13	85.02	82.98	86.62	45.8	23.2	39.5
PWO	--	--	--	9.16	11.78	10.88	90	91.43	90	43.1	24.3	40.5	9.15	11.81	10.92	90	91.43	90	52	24.9	46.5
PWW	--	--	--	20.76	11.78	10.99	90	118.92	90	40.8	22.9	42.9	20.77	11.8	11	90	118.92	90	42.9	18	43.8
SEW	--	--	--	24.37	11.5	14.46	90	90	90	39.3	20.4	34.8	24.6	11.53	14.44	90	90	90	35.5	15.3	32.2
SFW	--	--	--	13.72	13.72	44.3	90	90	120	71.8	17.3	59.8	13.74	13.74	44.31	90	90	120	71.6	12.2	53.2
SOR	--	--	--	21.07	17.71	7.58	90	90	90	49.1	19.8	50	21.07	17.69	7.63	90	90	90	49.1	16.8	44.4
SOV	--	--	--	24.91	26.78	12.73	90	90	90	47.8	22.2	46.4	25.09	26.77	12.66	90	90	90	51	18.6	42.6
SWY	--	--	--	13.13	13.13	30.35	90	90	120	71.3	17.3	65.1	13.14	13.14	30.28	90	90	120	69.6	13.6	56.4
UOE	--	--	--	9.09	7.58	10.51	90	108.36	90	39	22.4	54.5	9.11	7.59	10.51	90	108.36	90	48.1	18.6	45.6
YFI	--	--	--	18.22	31.97	12.61	90	90	90	43.8	22.9	38.6	18.24	32.01	12.64	90	90	90	43	20.1	37.2
